# Supplementary material for: Effectiveness of Computer-Mediated Educational Counseling for Tinnitus Relief: A Randomized Controlled Trial
Source: Brain Sci. 2024 Jun 24;14(7):629. doi: 10.3390/brainsci14070629 (PMC11275201; doi:10.3390/brainsci14070629)
Supplement: Supplementary file 1 [file brainsci-14-00629-s001.zip]

Archive with 1 entries (1 files):
- brainsci-3062987-supplementary.pdf
